# Supplementary material for: Methodology Development for Investigating Pathophysiological [18F]-FDG Muscle Uptake in Patients with Rheumatic Musculoskeletal Diseases
Source: Biomedicines. 2025 Feb 14;13(2):465. doi: 10.3390/biomedicines13020465 (PMC11853360; doi:10.3390/biomedicines13020465)
Supplement: Supplementary file 1 [file biomedicines-13-00465-s001.zip]

Archive with 1 entries (1 files):
- biomedicines-3365879-supplementary.pdf
